# Supplementary material for: Potential of Natural Phenolic Compounds as Antimicrobial Agents against Multidrug-Resistant Staphylococcus aureus in Chicken Meat
Source: Molecules. 2023 Sep 21;28(18):6742. doi: 10.3390/molecules28186742 (PMC10535414; doi:10.3390/molecules28186742)
Supplement: Supplementary file 1 [file molecules-28-06742-s001.zip]

Archive with 1 entries (1 files):
- molecules-2575934-supplementary.pdf
